# Supplementary material for: UPLC-G2Si-HDMS Untargeted Metabolomics for Identification of Yunnan Baiyao’s Metabolic Target in Promoting Blood Circulation and Removing Blood Stasis
Source: Molecules. 2022 May 17;27(10):3208. doi: 10.3390/molecules27103208 (PMC9143197; doi:10.3390/molecules27103208)
Supplement: Supplementary file 1 [file molecules-27-03208-s001.zip]

Archive with 1 entries (1 files):
- molecules-1697256 proofed - supplementary.pdf
